# Supplementary material for: Investigation of Prognostic Markers of Lung Adenocarcinoma Based on Tumor Metabolism-Related Genes
Source: Front Genet. 2021 Oct 19;12:760506. doi: 10.3389/fgene.2021.760506 (PMC8560970; doi:10.3389/fgene.2021.760506)
Supplement: Supplementary file 1 [file Table2.xlsx]

## Sheet: Sheet1
SLC6A8
MTHFD2
ITPKA
SLC6A18
TCN1
GDPD2
KCNG1
ATP1A2
GRIK2
PTGES
CPS1
KCNK2
GABRA4
KCNA5
CYP4B1
GABRA3
SULT1C3
RRM2
UGT2B28
TRPA1
TXNRD1
TH
SLC24A4
GSTM5
CHRNG
ABCC2
CKMT1A
GLB1L3
SCN4B
TYMS
GUCY2C
DPEP2
PFKP
TK1
STARD9
CHST4
DPYSL2
KCNV1
HGD
ELOVL2
HAL
CACNA2D2
CHRNA6
FMO2
GABRR1
AQP5
ENTPD2
SLC35F4
UGT1A1
GRIA1
GSTA3
HPSE2
PPAT
CACNB4
GAPDH
CHRNA2
ABCA3
PIP5KL1
ST8SIA2
PCK1
GPX2
PAICS
CYP4F3
CYP27A1
ADH1B
SFXN1
CYP2B6
CYP4F11
HCN2
ACSBG1
GCLC
PTGDS
KCNF1
CA4
SCN7A
RPE65
HMGCLL1
SLC15A2
AOC3
HYAL1
SCN5A
SLC7A11
AKR1B10
CYP24A1
UGDH
SLC2A1
PNPLA6
KL
HAO1
INMT
B3GNT3
PGM5
NT5E
GCNT3
GABRA2
MOGAT3
DGKI
ST6GALNAC3
SCN2B
SCN1A
SLC6A17
CAT
ASPA
SMOX
SLC35F2
FBP1
MAOB
SLC6A15
SLC15A1
CDA
HK3
ACOXL
MOGAT2
SLCO1B3
HSD17B2
SLC7A5
ACOT12
