# Supplementary material for: Investigation of Prognostic Markers of Lung Adenocarcinoma Based on Tumor Metabolism-Related Genes
Source: Front Genet. 2021 Oct 19;12:760506. doi: 10.3389/fgene.2021.760506 (PMC8560970; doi:10.3389/fgene.2021.760506)
Supplement: Supplementary file 2 [file Table3.xlsx]

## Sheet: Table s3
id	coef	HR	HR.95L	HR.95H	pvalue
GRIK2	0.0867903	1.09067	1.02671	1.15861	0.0048792
CYP4B1	-0.0607696	0.94104	0.886921	0.998461	0.0443333
SLC24A4	-0.121012	0.886023	0.784053	1.00126	0.0523985
ABCC2	0.0446271	1.04564	0.994413	1.0995	0.081623
GAPDH	0.238512	1.26936	1.03698	1.55381	0.0207786
